# Supplementary material for: Development and Investigation of a Grasping Analysis System with Two-Axis Force Sensors at Each of the 16 Points on the Object Surface for a Hardware-Based FinRay-Type Soft Gripper
Source: Sensors (Basel). 2024 Jul 28;24(15):4896. doi: 10.3390/s24154896 (PMC11314649; doi:10.3390/s24154896)
Supplement: Supplementary file 1 [file sensors-24-04896-s001.zip]

Archive with 1 entries (1 files):
- sensors-3068342-supplementary.mp4
